# Supplementary material for: Sex-Specific Effects of Dietary Factors on Sarcopenic Obesity in Korean Elderly: A Nationwide Cross-Sectional Study
Source: Nutrients. 2024 Apr 15;16(8):1175. doi: 10.3390/nu16081175 (PMC11054115; doi:10.3390/nu16081175)
Supplement: Supplementary file 1 [file nutrients-16-01175-s001.zip]

Archive with 1 entries (1 files):
- nutrients-2919850-supplementary.pdf
